# Supplementary material for: Identification and targeting of selective vulnerability rendered by tamoxifen resistance
Source: Breast Cancer Res. 2020 Jul 29;22:80. doi: 10.1186/s13058-020-01315-5 (PMC7388523; doi:10.1186/s13058-020-01315-5)
Supplement: Supplementary file 2 — Additional file 2:Table S1. Patient’s information for survival, Immunofluorescence, and qPCR. Table S2. Patient’s information for microarray analysis. [file 13058_2020_1315_MOESM2_ESM.zip]

Archive with 2 entries (2 files):
- Additional file 2_Table S1.xlsx
- Additional file 2_Table S2.xlsx
