# Supplementary material for: Identification and targeting of selective vulnerability rendered by tamoxifen resistance
Source: Breast Cancer Res. 2020 Jul 29;22:80. doi: 10.1186/s13058-020-01315-5 (PMC7388523; doi:10.1186/s13058-020-01315-5)
Supplement: Supplementary file 2 — Additional file 2:Table S1. Patient’s information for survival, Immunofluorescence, and qPCR. Table S2. Patient’s information for microarray analysis. [file 13058_2020_1315_MOESM2_ESM.zip › Additional file 2_Table S1.xlsx]

## Sheet: qPCR and IF
Supplementry Table S1: Patient's information for survival, Immunofluorescence and qPCR
Case number for Immunofluorescence	ER (%)	PR (%)	Her2 Score (gene amplification status)	Ki67 (%)	Age	Comments
K1	50	0	neg	20	48
K2	99	50	1+ (not amplified)	72	69	Recurent tumor.
K3	99	50	1+ (not amplified)	27	56
K4	95	95	0-1+ (not amplified)	16	48
Case number for survival and qPCR	ER (%)	PR (%)	Her2 Score (gene amplification status)	Ki67 (%)	Lymph-node metastasis	Nottingham Histological Score (NHG)	Age	Comments
K5	99	99	neg	23	no	2+3+3, NHG 3	55
K6	100	<1	1+ (not amplified)	48	no	3+2+3, NHG 3	53
K7	90	40	2+ to 3+ (not amplified)	37	1/14.	3+3+2, NHG 3	85	Recurrent tumor. (qPCR)
K8	99	99	neg	35	1/13.	2+3+3, NHG 3	45	qPCR
K9	99	99	neg	18	1/9.	1+2+1, NHG 1	40	qPCR
K10	100	100	neg	36	no	3+2+1, NHG 2	71	qPCR
K11	99	99	2+ (not amplified)	19	10/16.	3+2+1, NHG 2	80	qPCR
