# Supplementary material for: Identification and targeting of selective vulnerability rendered by tamoxifen resistance
Source: Breast Cancer Res. 2020 Jul 29;22:80. doi: 10.1186/s13058-020-01315-5 (PMC7388523; doi:10.1186/s13058-020-01315-5)
Supplement: Supplementary file 2 — Additional file 2:Table S1. Patient’s information for survival, Immunofluorescence, and qPCR. Table S2. Patient’s information for microarray analysis. [file 13058_2020_1315_MOESM2_ESM.zip › Additional file 2_Table S2.xlsx]

## Sheet: Microarray
Supplementry Table S2: Patient's information for microarray analysis
CASE_NO	ADJUVANT_CT 0=NO, 1=YES	ADJUVANT_CT_TYPE	ADJUVANT_HT 0=NO, 1=YES	ADJUVANT_HT_TYPE	ADJUVANT_HT_DAILY_DOSE	ADJUVANT_HT_DURATION_INTENDED_MONTHS	ADJUVANT_HT_DURATION_ACCTUAL_MONTHS	ADJUVANT_RT 0=NO, 1=YES	ADJUVANT_RT_DOSE_FRACTION	ADJUVANT_RT_TOTAL_DOSE
A	0		1	Tamoxifen followed by Aromasin	20 mg x 1 and 25 mg x 1 respectively		31+26	1	2 GY x 25 days	50 Gy
B	1	CMF	1	Tamoxifen followed by Anastrozol	20 mg x 1 and 1 mg x 1 respectively	60	8+52	1	2 Gy x 25 days	50 Gy
C	1	1: FEC 75 mg/sqm followed by 2: Taxotere	1	1: Tamoxifen combined with 2: Goserelin	1: 20 mg x 1. 2: 1 injection every 3 months	60	49	1	2 Gy x 23 days	46 Gy
D	1	Trastuzumab in combination with: Doxorubicin 60 mg/sqm + Cyclophosphamide 600 mg/sqm, followed by Docetaxel	1	Tamoxifen followd by Goserelin + Anastrozol at distant relapse1	20 mg x 1	60		1	2 Gy x 23 days	46 Gy
E	1	Docetaxel 75 mg/sqm	1	1: Tamoxifen followed by Anastrozol. 2: From contralateral relapse 20070810 again Tamoxifen	1: 20 mg x 1 and 1 mg x 1 respectively. 2: 20 mg x 1	1: 60. 2: 60	1: 22+22.2: 60	1	2 Gy x 23 days	46 Gy
F	1	Cisplatin in combination with Epirubicin and Kapecitabin	1	Tamoxifen	20 mg x 1	60	60	1	2 Gy x 23 days	46 Gy
